# Supplementary material for: Targeting HSP90 with Ganetespib to Induce CDK1 Degradation and Promote Cell Death in Hepatoblastoma
Source: Cancers (Basel). 2025 Apr 16;17(8):1341. doi: 10.3390/cancers17081341 (PMC12026307; doi:10.3390/cancers17081341)
Supplement: Supplementary file 1 [file cancers-17-01341-s001.zip]

Archive with 1 entries (1 files):
- cancers-3568989-supplementary.pdf
